# Supplementary material for: Sandwich-Type Electrochemiluminescence Immunosensor Based on CDs@dSiO2 Nanoparticles as Nanoprobe and Co-Reactant
Source: Biosensors (Basel). 2023 Jan 13;13(1):133. doi: 10.3390/bios13010133 (PMC9856027; doi:10.3390/bios13010133)
Supplement: Supplementary file 1 [file biosensors-13-00133-s001.zip]

Archive with 1 entries (1 files):
- biosensors-2063058-supplementary.pdf
